# Supplementary material for: Palladium-Catalyzed β-C(sp3)–H Bond Arylation of Tertiary Aldehydes Facilitated by 2-Pyridone Ligands
Source: Molecules. 2024 Jan 3;29(1):259. doi: 10.3390/molecules29010259 (PMC10780448; doi:10.3390/molecules29010259)
Supplement: Supplementary file 1 [file molecules-29-00259-s001.zip]

Archive with 1 entries (1 files):
- molecules-2766432-supplementary.pdf
